# Supplementary material for: Building Individual Player Performance Profiles According to Pre-Game Expectations and Goal Difference in Soccer
Source: Sensors (Basel). 2024 Mar 6;24(5):1700. doi: 10.3390/s24051700 (PMC10935308; doi:10.3390/s24051700)
Supplement: Supplementary file 1 [file sensors-24-01700-s001.zip]

Archive with 1 entries (1 files):
- sensors-2818922-SI.pdf
